# Supplementary material for: Spatiotemporal analysis and the characteristics of the case transmission network of 2019 novel coronavirus disease (COVID-19) in Zhejiang Province, China
Source: PLoS One. 2021 Sep 17;16(9):e0257587. doi: 10.1371/journal.pone.0257587 (PMC8448332; doi:10.1371/journal.pone.0257587)
Supplement: S1 File — (CSV) [file pone.0257587.s001.csv]

sex	age
male	45
male	49
female	31
male	56
male	74
male	51
male	27
male	55
male	48
male	30
female	55
male	28
male	31
female	51
female	37
male	41
female	31
female	60
male	23
male	47
female	46
male	50
female	62
female	53
male	46
male	46
female	56
male	55
male	55
male	62
male	41
male	62
female	41
female	28
female	51
male	47
male	55
male	37
female	52
male	51
female	44
male	41
female	53
female	34
female	57
male	53
male	50
female	39
male	62
male	42
female	45
male	55
female	64
female	32
female	49
male	28
male	43
female	40
female	30
female	54
female	56
female	62
female	68
female	54
female	67
female	56
female	46
male	51
female	55
female	54
male	51
female	54
female	35
male	53
male	30
male	35
female	39
female	42
male	54
male	66
male	72
female	49
male	57
male	44
female	24
female	35
male	62
male	31
male	46
male	35
male	49
female	61
female	47
male	45
female	48
female	51
male	58
female	63
female	55
female	48
male	33
female	34
male	51
male	39
female	62
female	48
female	48
female	39
male	25
male	54
male	31
male	41
male	74
male	34
female	52
male	27
male	30
male	57
female	54
female	45
male	53
male	57
male	41
female	46
male	36
male	36
female	40
female	33
male	47
female	50
male	47
male	30
male	31
male	28
female	67
female	44
male	2
female	47
female	35
male	67
male	71
male	51
male	67
female	49
male	29
male	37
female	57
female	68
male	41
male	55
male	56
female	63
female	64
female	4
male	52
female	26
female	52
male	40
male	53
female	35
female	55
male	64
female	62
female	57
female	33
male	41
female	85
male	45
male	45
male	42
female	54
male	39
female	61
female	40
male	17
male	51
female	34
male	40
female	50
female	86
female	27
female	65
male	75
male	28
female	45
male	53
male	46
male	55
female	33
female	55
male	43
female	33
female	36
female	20
female	20
female	33
female	39
female	43
male	34
male	34
female	33
female	52
female	29
male	54
male	32
female	28
female	64
female	40
male	64
male	44
male	27
male	70
female	49
male	50
male	45
female	50
male	53
female	43
female	17
male	25
female	51
female	44
male	59
female	47
male	29
female	52
female	57
female	64
female	38
male	60
male	43
female	37
female	37
male	66
male	37
male	47
male	59
male	49
male	41
male	48
female	34
male	48
female	43
female	50
female	44
male	47
female	55
male	47
male	40
female	56
male	49
male	48
female	56
female	32
female	53
female	28
male	56
male	27
female	34
male	26
male	70
female	38
male	29
male	34
female	50
female	29
female	43
male	43
male	46
male	48
male	50
male	43
female	40
female	39
female	58
male	28
male	69
male	61
female	73
male	56
female	63
male	31
female	69
female	44
female	56
male	44
male	42
male	21
female	39
female	58
female	55
female	46
female	60
female	34
male	36
female	59
female	56
female	57
female	56
male	22
female	72
male	30
female	50
male	52
female	53
female	45
male	41
male	18
female	34
female	37
female	38
male	48
male	39
female	38
male	40
female	39
male	32
male	50
female	64
male	29
male	65
male	74
male	45
male	57
female	33
male	54
female	39
male	52
male	46
female	35
female	30
male	49
female	30
male	31
female	33
female	48
female	24
female	30
female	41
male	25
female	43
male	41
male	29
female	55
female	37
female	47
male	40
male	51
male	82
male	48
female	57
male	53
male	58
male	23
female	54
female	65
female	36
male	55
female	51
male	43
male	62
male	51
male	41
female	30
male	36
female	56
male	25
female	49
female	43
male	60
female	34
male	46
female	57
male	34
female	37
female	46
male	32
male	48
male	50
male	39
male	48
male	67
female	33
male	57
male	57
male	54
male	36
male	57
male	52
female	33
female	46
male	49
female	45
male	32
female	36
male	46
male	25
male	65
male	60
male	37
male	67
female	26
male	30
female	28
male	43
female	63
female	58
male	21
male	29
male	50
female	69
female	71
female	61
male	52
male	35
female	56
female	66
female	56
female	64
female	62
female	57
male	40
female	57
female	45
female	28
male	36
female	54
male	33
male	39
female	26
male	34
female	66
male	33
female	53
male	46
male	49
female	46
female	36
female	78
male	58
male	28
female	66
male	44
female	33
male	47
male	54
female	22
male	51
female	56
male	31
male	38
male	33
male	10
male	46
female	29
female	22
male	60
male	45
male	28
male	28
female	35
female	55
female	47
male	19
male	13
female	53
male	42
male	51
male	55
female	23
female	39
male	40
female	63
male	81
male	37
male	44
male	40
female	37
male	29
male	54
female	33
female	50
male	25
male	45
male	32
female	51
male	23
male	42
male	32
male	56
female	53
female	53
female	31
male	53
female	29
female	41
male	55
male	31
male	26
male	70
female	62
male	47
female	45
female	67
male	47
female	64
male	53
female	33
female	64
male	29
male	26
male	55
male	83
female	43
male	43
female	35
female	59
male	57
female	35
female	62
female	26
male	58
male	44
male	42
female	44
female	39
male	31
male	36
female	73
female	73
male	36
male	68
female	40
female	38
male	53
male	32
female	38
male	43
male	55
female	49
female	70
male	45
female	46
male	42
male	25
female	51
male	26
female	27
male	33
female	27
female	51
female	29
female	57
male	42
male	32
female	37
male	56
male	50
female	52
male	37
male	54
male	46
male	43
female	56
female	60
female	38
female	27
male	33
female	58
female	64
male	40
female	41
female	39
female	28
female	40
male	47
female	47
female	52
male	33
male	32
male	46
male	54
male	53
male	72
male	47
male	44
female	24
female	49
female	33
male	51
female	73
female	20
male	39
female	36
female	29
female	52
female	70
female	50
male	11
female	59
female	58
male	44
female	68
male	51
female	53
male	48
female	39
male	37
female	60
female	23
male	27
female	40
male	30
male	21
female	39
male	73
male	50
female	67
female	45
female	40
female	56
female	41
male	7
female	45
male	64
male	13
female	67
female	5
male	42
male	55
female	35
male	55
male	67
male	44
male	46
male	56
female	18
female	38
male	33
female	44
male	41
male	34
female	45
male	6
male	55
female	64
female	33
male	42
female	52
female	42
female	24
female	64
female	42
male	51
female	59
male	62
female	40
male	72
female	55
female	66
male	43
female	46
female	50
female	41
female	30
female	37
male	35
male	32
male	36
female	29
female	59
female	61
male	28
male	49
female	49
female	34
male	1
male	66
female	37
male	63
female	65
male	43
male	20
female	11
male	43
male	51
female	14
male	35
male	35
female	56
female	64
male	48
female	43
female	88
male	37
female	59
male	60
male	52
female	35
male	37
female	67
female	50
male	13
male	22
female	63
male	48
female	46
male	42
female	39
male	35
female	53
male	38
male	63
male	85
male	34
female	60
female	50
male	48
female	37
male	46
female	52
female	36
male	50
female	57
male	79
female	49
female	50
female	34
male	44
female	79
female	43
male	44
female	24
male	21
female	37
male	55
male	35
male	36
male	56
female	81
male	52
female	52
male	53
male	57
male	42
male	52
female	56
female	27
female	65
female	42
male	44
female	35
male	63
male	51
male	44
male	20
female	54
male	31
male	10
male	59
male	23
male	42
female	43
male	52
male	42
male	47
female	10
male	34
female	29
female	34
female	38
female	55
female	52
female	26
male	29
male	59
male	31
male	39
female	51
male	35
female	46
male	58
male	32
male	48
female	82
female	32
male	35
female	59
female	38
female	29
female	39
female	52
female	68
female	76
female	28
female	45
male	67
male	41
male	57
male	73
female	46
female	26
female	46
male	54
male	25
male	56
female	57
female	47
female	62
female	51
male	62
female	58
male	26
female	45
male	41
male	39
female	40
male	38
male	56
male	49
male	47
male	49
female	56
female	70
female	43
female	4
male	41
female	65
male	70
female	66
female	67
male	66
female	36
female	51
female	41
female	36
male	39
male	49
female	7
female	48
male	73
female	66
female	27
male	27
female	67
male	30
female	30
female	1
male	50
male	12
female	55
female	48
male	25
male	53
male	64
male	76
male	52
male	65
male	51
male	34
female	29
male	64
male	55
female	37
female	18
female	46
female	47
female	6
male	40
male	52
male	32
female	56
male	1
female	48
male	62
female	48
female	35
female	32
male	4
male	22
male	55
female	58
female	36
female	18
female	32
female	28
male	70
male	60
male	51
female	54
male	43
female	33
male	70
female	61
female	51
male	33
male	55
female	51
female	33
female	77
female	51
male	60
male	32
female	48
male	33
male	36
male	90
female	46
male	41
female	29
male	42
female	63
male	54
female	49
female	47
female	63
male	42
male	21
female	55
male	26
male	50
male	36
female	51
male	57
female	24
female	39
female	66
female	62
male	39
male	35
female	67
male	66
female	55
male	57
female	64
female	49
male	51
male	36
male	54
female	54
female	32
male	27
female	62
female	70
female	47
female	42
male	59
female	1
female	68
male	44
male	41
male	63
female	43
female	26
male	62
male	30
male	31
male	54
male	49
female	51
male	18
male	24
male	52
male	24
male	13
male	39
female	54
male	64
male	64
male	65
male	49
male	16
female	32
male	51
male	34
male	29
female	28
male	59
female	53
male	49
male	19
female	52
female	43
male	70
male	69
male	52
female	37
female	85
female	47
male	42
male	39
female	68
male	77
female	69
female	57
male	85
female	80
male	44
male	48
female	37
male	11
female	33
male	53
male	61
female	56
female	33
female	41
female	62
female	47
female	36
female	38
female	61
female	20
male	69
female	57
female	36
female	19
male	24
male	39
male	87
female	70
female	38
male	71
female	39
male	45
male	68
female	64
female	42
male	29
male	56
female	60
male	34
male	57
female	26
female	31
female	56
male	62
male	35
male	32
male	53
female	37
male	7
male	66
female	66
male	12
male	57
female	34
male	49
male	70
male	62
female	36
female	63
male	66
male	43
female	52
male	32
female	39
female	32
female	43
female	40
female	26
male	31
female	56
female	6
male	3
male	67
male	63
male	65
female	30
male	27
male	93
female	96
male	34
female	67
female	32
female	57
male	76
female	36
male	52
female	35
male	45
female	37
male	56
male	43
male	53
female	62
female	49
female	56
male	59
male	10
male	64
female	24
female	29
female	9
male	16
male	67
male	65
male	47
male	34
female	4
male	9
male	31
female	31
female	74
male	72
male	76
male	44
male	28
male	45
female	74
male	37
female	54
male	37
female	37
female	28
male	62
male	56
female	1
male	47
male	50
female	56
male	65
male	50
male	10
male	47
female	70
male	9
male	12
female	85
female	51
male	64
male	52
female	66
female	56
male	55
female	55
male	74
female	75
female	73
male	71
female	39
female	71
male	75
male	45
female	52
male	32
male	45
female	43
female	62
female	29
female	44
male	43
female	74
male	66
female	57
male	24
female	34
female	48
female	26
male	8
female	51
female	50
male	39
female	55
male	37
female	31
female	62
female	60
male	65
male	39
female	52
female	16
male	61
male	68
female	58
female	69
female	71
female	52
male	29
male	45
female	85
female	25
male	42
female	81
female	30
female	31
female	36
female	37
male	38
male	72
female	45
female	37
male	61
male	55
male	55
male	68
female	63
male	52
male	63
female	49
female	83
male	90
female	51
female	67
male	58
male	46
female	67
female	49
female	32
male	26
male	60
female	50
female	30
female	52
male	37
female	71
female	48
female	40
male	52
male	52
male	35
female	5
female	54
female	76
female	44
female	50
female	36
female	46
female	55
female	65
male	45
male	35
male	37
female	62
male	43
female	74
female	38
male	20
male	51
male	66
male	16
female	39
male	47
male	29
male	31
male	48
male	33
male	24
male	28
male	41
male	43
male	58
female	57
male	60
female	52
male	64
female	75
male	19
female	71
female	40
female	23
male	50
female	51
female	42
female	64
male	66
male	53
female	6
female	13
male	42
male	35
male	56
male	58
male	38
male	26
male	40
male	29
male	44
male	44
male	38
male	37
male	22
male	28
male	36
male	30
male	58
female	54
female	39
male	24
male	25
male	21
male	45
male	50
male	47
male	43
male	33
male	33
male	23
female	51
male	39
male	22
female	31
male	55
male	43
female	84
female	62
male	23
male	73
male	65
female	47
female	57
female	53
male	56
female	77
male	56
female	63
female	66
male	66
female	55
female	72
male	28
male	26
male	48
male	18
female	44
female	54
female	68
male	18
male	79
male	35
male	52
female	41
female	53
female	23
male	35
male	71
female	38
female	65
male	44
male	42
male	47
male	26
female	31
female	33
